# Supplementary material for: Pygenic Acid A (PA) Sensitizes Metastatic Breast Cancer Cells to Anoikis and Inhibits Metastasis In Vivo
Source: Int J Mol Sci. 2020 Nov 10;21(22):8444. doi: 10.3390/ijms21228444 (PMC7696818; doi:10.3390/ijms21228444)
Supplement: Supplementary file 1 [file ijms-21-08444-s001.zip]

Archive with 1 entries (1 files):
- ijms-987975-supplementary.docx
